# Supplementary material for: Autistic-Like Traits in Adult Patients with Mood Disorders and Schizophrenia
Source: PLoS One. 2015 Apr 2;10(4):e0122711. doi: 10.1371/journal.pone.0122711 (PMC4383414; doi:10.1371/journal.pone.0122711)
Supplement: S1 Table — aHospitalized months were compared by Mann-Whitney U test. MDD: major depressive disorder. BPD: bipolar disorder. SZ: schizophrenia. PANSS: Positive and Negative Symptoms Scale. M: Mean. SD: Standard Deviation. n.s. p>0.05. (XLSX) [file pone.0122711.s001.xlsx]

## Sheet: S 1_Table
S1_Table.
Demographics and clinical data of remitted and unremitted MDD, BPD, and SZ subjects.
		MDD (n=125)					BPD (n=56)					SZ (n=44)
		Remitted (n=46)	Unremitted (n=79)		Remitted vs Unremitted (χ2/t-test/U)		Remitted (n=20)	Unremitted (n=36)		Remitted vs Unremitted (χ2/t-test/U)		Remitted (n=14)	Unremitted (n=30)		Remitted vs Unremitted (χ2/t-test/U)
Demographics
Men (%)		21 (46%)	49 (62%)		χ2(1)=.09, n.s.		10 (50%)	17 (47%)		χ2(1)=1, n.s.		5 (36%)	15 (50%)		χ2(1)=.79, n.s.
Age (years)
M±SD		43.6 ±10.2	40.2 ±8.4		t(80.5)=1.9, n.s.		41.6 ±8.3	39.7 ±7.6		t(54)=.8, n.s.		35.8 ±6.7	37.5 ±8.0		t(42)=-.68, n.s.
Education (years)
M ± SD		15.2 ±1.6	15.3 ±2.2		t(123)=-.17, n.s.		15.4 ±4.0	15.6 ±3.1		t(54)=-.27, n.s.		14.2 ±2.3	13.6 ±2.5		t(42)=.74, n.s.
Clinical variables
Full-scale IQ
M ± SD		108.6 ±12.2	109.4 ±11.5		t(64)=-.26, n.s.		108.5 ±13.1	104 ±15.4		t(31)=.82, n.s.		99.9 ±11.7	94.0 ±12.1		t(34)=1.5, n.s.
Age of onset (year-old) M ± SD		35.1 ±10.3	34.1±8.9		t(114)=.51, n.s.		34.1±10.0	30.2 ±8.3		t(54)=1.47, n.s.		24.6 ±5.9	26.5 ±8.7		t(42)=-.73, n.s.
Duration of illness (years) M ± SD		6.1±5.2	6.5 ±5.0		t(122)=-.38, n.s.		8.4 ±4.4	10.7 ±6.4		t(54)=-1.42, n.s.		12 ±7.3	12.8 ±8.3		t(42)=-.34, n.s.
History of being hospitalized N (%)		8 (19%)	13 (17%)		χ2(1)=.03, n.s.		7 (37%)	11 (31%)		χ2(1)=.22, n.s.		8 (57%)	18 (60%)		χ2(1)=.03, n.s.
Hospitalized months (if any) M ± SDa		3.1 ±2.7	3.9 ±4.0		U=43.5, n.s.		4.4 ±6.5	2.7 ±2.8		U=30, n.s.		9.9 ±8.4	9.1 ±11.9		U=59, n.s.
Recurrent episode (%)		24 (52%)	45 (57%)		χ2(1)=.27, n.s.		-	-				-	-
a Hopsitalized months were compared by Mann-Whitney U test. MDD: major depressive disorder. BPD: bipolar disorder. SZ: schizophrenia. PANSS: Positive and Negative Symptoms Scale. M: Mean. SD: Standard Deviation. n.s. p>0.05
