# Supplementary material for: Autistic-Like Traits in Adult Patients with Mood Disorders and Schizophrenia
Source: PLoS One. 2015 Apr 2;10(4):e0122711. doi: 10.1371/journal.pone.0122711 (PMC4383414; doi:10.1371/journal.pone.0122711)
Supplement: S2 Table — aMann-Whitney U test was used to identify the effect of sex for each diagnosis. bChi-squared test was used to compare the proportion of L-ALT and H-ALT between diagnoses. M-W: Mann-Whitney U test. L-ALT: low autistic-like traits. H-ALT: high autistic-like traits. MDD: major depressive disorder. BPD: bipolar disorder. SZ: schizophrenia. HC: healthy controls. Q: quartile deviation. n.s. p>0.05. (XLSX) [file pone.0122711.s002.xlsx]

## Sheet: S 2_Table
S2_Table.
SRS-A total raw score by diagnosis and sex.
		MDD (n=125)					BPD (n=56)					SZ (n=44)					HC (n=65)
		Male (n=70)	Female (n=55)		Analysis (M-W/χ2)		Male (n=26)	Female (n=30)		Analysis (M-W/χ2)		Male (n=20)	Female (n=24)		Analysis (M-W/χ2)		Male (n=18)	Female (n=47)		Analysis (M-M/χ2)
Median ± Q		41.0 (17)	48.0 (13.5)		U=1593.5, n.s.a		54.5 (18.5)	48.0 (20)		U=379.0, n.s.a		63.0 (17)	55.0 (21)		U=200.5, n.s.a		36.0 (12.5)	29.0 (10.5)		U=378.5, n.s.a
L-ALT N(%)		47 (67%)	32 (58%)		χ2(1)=1.06, n.s.b		12 (46%)	16 (53%)		χ2(1)=.29, n.s.b		6 (30%)	11 (46%)		χ2(1)=1.15, n.s.b		14(78%)	42 (89%)		χ2(1)=1.46, n.s.b
H-ALT N(%)		23 (33%)	23 (42%)				14 (54%)	14 (47%)				14 (70%)	13 (54%)				4 (22%)	5 (11%)
a Mann-Whitney U test was used to identify the effect of sex for each diagnosis.
b Chi-squared test was used to compare the proportion of L-ALT and H-ALT bwteen diagnoses.
M-W: Mann-Whitney U test. L-ALT: low autistic-like traits. H-ALT: high autistic-like traits. MDD: major depressive disorder. BPD: bipolar disorder. SZ: schizophrenia. HC: healthy controls.
Q: quartile deviation. n.s. p>0.05
