# Supplementary material for: Autistic-Like Traits in Adult Patients with Mood Disorders and Schizophrenia
Source: PLoS One. 2015 Apr 2;10(4):e0122711. doi: 10.1371/journal.pone.0122711 (PMC4383414; doi:10.1371/journal.pone.0122711)
Supplement: S3 Table — aKruskal Wallis test was used among the above 7 subgroups (i.e., HC and remitted/unremitted MDD, BPD, and SZ) to examine the effect of diagnosis on the SRS-A total and subscale scores. bPairwise multiple comparison test using rank sums proposed by Dunn OJ was used to further identify the between-group differences. HC: healthy control. MDD: major depressive disorder. BPD: bipolar disorder. SZ: schizophrenia. R: remitted. U: unremitted. Q: quartile deviation. * p<0.05, ** p<0.01, *** p<0.001. (XLSX) [file pone.0122711.s003.xlsx]

## Sheet: S 3_Table
S3_Table.
Comparison of SRS-A total and subscale raw scores among the 7 subgroups.
		HC		MDD			BPD			SZ
		(n=65)		Remitted (n=46)	Unremitted (n=79)		Remitted (n=20)	Unremitted (n=36)		Remitted (n=14)	Unremitted (n=30)		Analysis (χ2)a		Pairwise comparisonb
Median (Q)
Social Awareness		5.0 (2.5)		6.0 (2.0)	6.0 (1.5)		8.0 (2.0)	7.0 (1.5)		7.5 (2.5)	7.0 (3.0)		χ2(6)=17.1**		HC<R_BPD*, U_BPD*
Social Cognition		6.0 (3.0)		7.5 (3.0)	7.0 (4.0)		9.5 (3.5)	9.0 (4.0)		11.5 (3.5)	12.0 (4.0)		χ2(6)=33.1***		HC<U_BPD*, R_SZ*, U_SZ***; R_MDD<U_SZ**
Social Communication		9.0 (3.5)		11.5 (4.5)	16.0 (6.5)		19.0 (6.5)	15.5 (7.0)		17.5 (9.5)	19.5 (7.0)		χ2(6)=46.0***		HC<U_MDD***, R_BPD**, U_BPD***, R_SZ*, U_SZ***; R_MDD<U_SZ*
Social Motivation		6.0 (2.5)		8.0 (3.5)	12.0 (3.5)		11.0 (3.0)	8.5 (5.0)		11.5 (4.0)	11.0 (4.0)		χ2(6)=47.1***		HC<U_MDD***, R_BPD**, U_BPD**, U_SZ***; R_MDD<U_MDD*
Autistic Mannerisms		3.0 (2.5)		4.0 (3.0)	7.0 (4.0)		8.0 (3.0)	7.5 (4.5)		9.5 (4.0)	7.5 (4.0)		χ2(6)=40.7***		HC<U_MDD***, R_BPD**, U_BPD***, R_SZ*, U_SZ**
Total		29.0 (11.5)		37.0 (11.0)	51.0 (17.5)		53.0 (16.5)	51.5 (20.0)		56.5 (22.5)	64.0 (20.5)		χ2(6)=48.9***		HC<U_MDD***, R_BPD**, U_BPD***, R_SZ*, U_SZ***; R_MDD<U_SZ**
a Kruskal Wallis test was used among the above 7 sugbroups (i.e., HC and remitted/unremitted MDD, BPD and SZ) to examine the effect of diagnosis on the SRS-A total and subscale raw scores. b Pairwise multiple comparison test using rank sums proposed by Dunn OJ was used to further identify the between-group differences. HC: healthy control. MDD: major depressive disorder. BPD: bipolar disorder. SZ…
