# Supplementary material for: Autistic-Like Traits in Adult Patients with Mood Disorders and Schizophrenia
Source: PLoS One. 2015 Apr 2;10(4):e0122711. doi: 10.1371/journal.pone.0122711 (PMC4383414; doi:10.1371/journal.pone.0122711)
Supplement: S4 Table — aChi-squared test was used to compare the proportion of L-ALT and H-ALT between diagnoses. HC: healthy control. MDD: major depressive disorder. BPD: bipolar disorder. SZ: schizophrenia. R: remitted. U: unremitted. L-ALT: low autistic-like traits. H-ALT: high autistic-like traits. * p<0.05, ** p<0.01, *** p<0.001. (XLSX) [file pone.0122711.s004.xlsx]

## Sheet: S 4_Table
S4_Table.
Comparison of the proportion of H-ALTs among the 7 subgroups.
		HC		MDD				BPD				SZ
		(n=65)		Remitted (n=46)		Unremitted (n=79)		Remitted (n=20)		Unremitted (n=36)		Remitted (n=14)		Unremitted (n=30)		Analysis (χ2)		Pairwise comparisona
L-ALT N(%)		56 (86%)		36 (78%)		43 (54%)		10 (50%)		18 (50%)		6 (43%)		11 (37%)		χ2(6)=37.0, p<0.001		HC<U_MDD***, R_BPD**, U_BPD**, R_SZ***, U_SZ*** R_MDD<U_MDD*, R_BPD*, U_BPD**, R_SZ*, U_SZ***
H-ALT N(%)		9 (14%)		10 (22%)		36 (46%)		10 (50%)		18 (50%)		8 (57%)		19 (63%)
a Chi-squared test was used to compare the proportion of L-ALT and H-ALT between diagnoses. HC: healthy control. MDD: major depressive disorder. BPD: bipolar disorder. SZ: schizophrenia. R: remitted. U: unremitted. L-ALT: low autistic-like traits. H-ALT: high autistic-like traits. * p<0.05, ** p<0.01, *** p<0.001
